# Supplementary material for: Differential Roles of Circular RNAs and Their Homologous Linear RNAs in Hevea brasiliensis Immunity Against Erysiphe quercicola
Source: Plants (Basel). 2026 Mar 31;15(7):1068. doi: 10.3390/plants15071068 (PMC13074488; doi:10.3390/plants15071068)
Supplement: Supplementary file 1 [file plants-15-01068-s001.zip]

Archive with 2 entries (2 files):
- Supplementary figure.pdf
- Supplementary tab.pdf
